# Supplementary material for: Dosage Compensation throughout the Schistosoma mansoni Lifecycle: Specific Chromatin Landscape of the Z Chromosome
Source: Genome Biol Evol. 2019 Jul 3;11(7):1909–22. doi: 10.1093/gbe/evz133 (PMC6628874; doi:10.1093/gbe/evz133)
Supplement: Supplementary_Material_evz133 [file supplementary_material_evz133.zip]

Archive with 3 entries (3 files):
- GBE-180921_Review_SupportingInformations.pdf
- GBE-180921_SupplementaryFigures.pdf
- GBE-180921_SupplementaryMethods1.pdf
